# Supplementary material for: Who Benefits Most? Interactions between Personality Traits and Outcomes of Four Incremental Meditation and Yoga Treatments
Source: J Clin Med. 2022 Aug 4;11(15):4553. doi: 10.3390/jcm11154553 (PMC9369882; doi:10.3390/jcm11154553)
Supplement: Supplementary file 1 [file jcm-11-04553-s001.zip]

Archive with 1 entries (1 files):
- jcm-1839369-supplementary.pdf
